# Supplementary material for: The antiplaque/anticariogenic efficacy of Salvadora persica (Miswak) mouthrinse in comparison to that of chlorhexidine: a systematic review and meta-analysis
Source: BMC Oral Health. 2019 Apr 27;19:64. doi: 10.1186/s12903-019-0741-5 (PMC6486980; doi:10.1186/s12903-019-0741-5)
Supplement: Supplementary file 1 — Table S1. Quality assessment according to CONSORT (2010) checklist. The scale measured two items: methods and results, which included the trial design, participants, participant flow, interventions, outcomes, sample size, randomization, blinding, recruitment, baseline data, numbers analyzed, ancillary analyses, and harms. (XLSX 32 kb) [file 12903_2019_741_MOESM1_ESM.xlsx]

## Sheet: Sheet1
	Table S1: Quality assessment according to CONSORT (2010) checklist
	1- Al-Bayaty et al. 2010	2-Bagchi et al. 2017	3-Bassiouny et al. 2014	4-Khalessi et al. 2004	5-Rahmani et al. 2005	6-Jaidka et al. 2014	7-Gupta et al. 2017	8-Deshmukh et al. 2017	9-Abdulbaqi et al. 2016	10-Prasad et al. 2015	11-Jauhari et al. 2015	12-Narayan et al. 2016	13-Singh et al. 2012	14-Bhat et al. 2014	15-Bhate et al. 2015	16-Hegazy et al. 2016	17-Al-Dabbagh et al. 2016	18-Ghasemi et al. 2014	19-Vandana et al. 2014
Trial design (2)	2	2	2	2	2	1	2	2	2	2	2	2	2	2	2	1	2	2	2
Participants (2)	1	2	1	1	1	1	1	1	2	1	1	1	1	1	1	1	1	1	1
Interventions (1)	1	1	0.5	1	1	1	1	1	1	1	0.5	1	1	1	1	0.5	1	1	1
Outcomes (2)	2	2	2	2	2	2	2	2	2	2	2	2	2	2	2	2	2	2	2
Sample size (2)	1	1	1	1	2	1	1	2	2	1	1	1	1	2	1	1	1	2	1
Randomization (1)	0	1	1	1	1	0	1	1	1	1	1	1	1	1	1	1	1	0	1
Sequence generation (2)	0	2	0	1	0	0	0	2	2	1	0	1	2	2	1	0	2	0	0
Allocation & concealment (1)	1	1	0	0	1	0	0	1	1	0	0	0	1	1	0	0	0	1	1
Implementation (1)	0	1	0	0	0	0	0	1	1	0	0	0	1	1	0	0	1	1	0
Blinding (2)	1	2	1	1	2	1	0	2	2	2	1	1	2	2	2	2	0	2	2
Statistical method (2)	1	1	2	1	2	2	1	2	2	1	2	2	1	2	2	2	2	2	2
Participants (2)	1	1	1	1	1	1	1	1	2	1	1	1	2	2	2	1	1	1	1.5
Recruitment (1)	0	0	1	0	1	0	0	0	1	0	0	0	0	0	0	0	1	0	0
Baseline data (1)	0	0	0	0	0	0	0	1	1	0	0	0	0	0	0	0	0	1	0
Numbers analyzed (1)	0.5	1	0.5	1	0.5	0.5	0.5	1	1	0.5	0.5	0.5	1	1	0.5	0.5	0.5	1	0.5
Outcomes (2)	1	1.5	1.5	1.5	1.5	2	1.5	1.5	1	1.5	1.5	1.5	1.5	1.5	1.5	1.5	1.5	1	1.5
Ancillary analysis (1)	1	1	0	1	0	1	0	1	1	1	1	0	0	1	1	0	0.5	1	1
Harms (1)	1	1	0	0	0	0	0	1	1	1	0	1	1	1	0	0	0	1	1
Total (27)	14.5	21.5	14.5	16	18	13.5	12	23.5	26	17	14.5	16	20.5	23.5	18	13.5	17.5	20	18.5
