# Supplementary material for: The antiplaque/anticariogenic efficacy of Salvadora persica (Miswak) mouthrinse in comparison to that of chlorhexidine: a systematic review and meta-analysis
Source: BMC Oral Health. 2019 Apr 27;19:64. doi: 10.1186/s12903-019-0741-5 (PMC6486980; doi:10.1186/s12903-019-0741-5)
Supplement: Supplementary file 2 — Table S2. Risk of bias assessment according to the modified Cochrane Collaboration tool for randomized controlled trials. The details of the risk of bias assessment along with explanation and comments. Assessments were done according to five main domains: selection bias, performance bias, attrition bias, reporting bias, and other sources of bias. (XLSX 20 kb) [file 12903_2019_741_MOESM2_ESM.xlsx]

## Sheet: Sheet1
	Table S2: Risk of bias assessment according to the modified Cochrane Collaboration tool for randomized controlled trials
	Domain
Name of study	Selection bias	Selection bias	Reporting bias	Other bias	Performance bias	Detection bias	Attrition bias
	Random sequence generation	Allocation concealment	Selective reporting	Other sources of bias	Blinding (participants & personnel)	Blinding (outcome assessment)	Incomplete outcome data
1-Al-Bayaty et al. 2010	Non-randomized study	“The rinsing preparations were filled in identical but coded bottles”.	Baseline values were not included, but were justified as follows “At the end of this preparatory period, each participant received a professional scaling and polishing”.	-Due to the inclusion of a convenience sample of dental students	Not described in sufficient details	Not described in sufficient details	Insufficient reporting
				-Due to the inclusion of a convenience sample of dental students
2-Bagchi et al. 2017	Lottery method	-“The allocation sequence was concealed from the researcher enrolling & assessing participants in sequentially numbered, opaque, sealed, and stapled envelopes”	Insufficient information to permit judgment	No other bias detected	“Both the investigator and the subjects were blinded.”		“Lost to follow-up (n=0)”
		- “All the mouthwashes were dispensed in identical looking plastic bottles which were coded”
3-Bassiouny et al. 2014	Not described in sufficient details	Not described in sufficient details	Insufficient information to permit judgment	-Due to the inclusion of a convenience sample of patients attending the clinics	Not described in sufficient details	Not described in sufficient details	Insufficient reporting
				-Inclusion of only female participants
4-Khalessi et al. 2004	Random distribution table	Although the method of concealment was not mentioned. Stating that the“code was broken at the completion” indicates some form of concealment was done.	Insufficient information to permit judgment	Due to the inclusion of a convenience sample of dental students	Not described in sufficient details	Not described in sufficient details	“2 participants dropped out of Group 1”
5-Rahmani et al. 2005	Not described in sufficient details	“40 uniform bottles with secret code as the content for each group were prepared”	Insufficient information to permit judgment	Due to the inclusion of a convenience sample of patients attending the clinics	“The patients and the operator who recorded the indices during the study was not aware of the randomization and code of each group”		Insufficient reporting
6-Jaidka et al. 2014	Not described in sufficient details	Not described in sufficient details	Insufficient information to permit judgment	Due to the inclusion of a convenience sample	No blinding was performed	No blinding was performed	Insufficient reporting
7-Gupta et al. 2017	Not described in sufficient details	Not described in sufficient details	Insufficient information to permit judgement	Due to the inclusion of a convenience sample	No blinding was performed	No blinding was performed	Insufficient reporting
8-Deshmukh et al. 2017	Random number table	“Distributed mouthwashes in plain plastic bottles of same size identified as Group A and Group B. The content of the Darolac sachets was transferred into small zip lock plastic pouches of similar size so as to maintain uniformity”	Baseline dropped to zero and was explained as a result of scaling prior to intervention “All the subjects received complete supragingival scaling to remove all plaque, stains and calculus at baseline”.	-Due to the inclusion of a convenience sample residing in hostel	“All the study subjects were unaware of the contents of the bottles and pouches”	Blinding of assessors was not possible; “Blinding of the investigators regarding probiotic mouthwash could not be achieved since it was in powder form”.	Insufficient reporting
9-Abdulbaqi et al. 2016	Computer random number generator	“The examiner received a number-coded intervention of the identical opaque bottles to assign the blinded intervention”	Baseline values were not included, but were justified as follows “The participants’ teeth were polished to have plaque free tooth surfaces at the baseline”.	No other bias detected	“To achieve allocation concealment, this trial was double-blinded in which examiner, nursing staff and participants were unable to identify the corresponding interventions contained in identical opaque bottles.”		“Lost to follow-up (n=0), discontinued intervention (n=0)”
10-Prasad et al. 2015	Lottery method	Not described in sufficient details	Insufficient information to permit judgement	Due to the inclusion of a convenience sample	Participants were not blinded	“It was an examiner blind, parallel designed clinical trial”	Insufficient reporting
11-Jauhari et al. 2015	Not described in sufficient details	Not described in sufficient details	Insufficient information to permit judgement	No other bias detected	Not described in sufficient details	Not described in sufficient details	Insufficient reporting
12-Narayan et al. 2016	“Each subject received a single number and was randomly assigned to the experimental groups.”	Not described in sufficient details	Baseline values were not included, but were justified as follows “oral prophylaxis using a rubber cup without polishing paste was performed to ensure that the teeth were free of plaque, stains and calculus”.	Due to the inclusion of a convenience sample	Not described in sufficient details	Not described in sufficient details	Insufficient reporting
13-Singh et al. 2012	Computer-generated random numbers	“All the test solutions were pre-dispensed in the identical bottles for total subject masking.”	Baseline values were not included, but were justified as follows “At baseline, all the participants received a thorough scaling and polishing to remove all plaque, stain and calculus, using ultrasonic scalers and hand instruments. To ensure that all deposits had been removed a second disclosing episode was carried out after which remaining plaque was removed”.	Due to the inclusion of a convenience sample	Participants were not blinded	The study was examiner/observer blind	“No drop out and all the 48 subjects completed the trial.”
14-Bhat et al. 2014	Lottery method	“All the mouthrinses were dispensed in the identical bottles”	Insufficient information to permit judgement	Due to the inclusion of a convenience sample	“The examiner and the participants were also blinded with regard to the mouthrinse allocated to them”		"2 students did not report after 1 month in spite of several recalls, 3 students were irregular in using mouthwash found during surprise visit and 1 of the students became ill & had to quit due to antibiotic coverage”
15-Bhate et al. 2015	Coin toss method	Not described in sufficient details	Insufficient information to permit judgement	No other bias detected	“The examiner and participants were blinded to product allocation“		Insufficient reporting
16-Hegazy et al. 2016	Not described in sufficient details	Not described in sufficient details	Insufficient information to permit judgement	Due to the inclusion of a convenience sample	No blinding was performed	No blinding was performed	Insufficient reporting
17-Al-Dabbagh et al. 2016	“Simple random allocation according to gender	“We chose blocks at random to create the allocation sequence”	Insufficient information to permit judgement	Due to the inclusion of a convenience sample	The author states that blinding is not possible “because participants will eventually have to know the type of paste, or mouthwash used”.	No blinding was performed	Insufficient reporting
18- Ghasemi et al. 2014	Not described in sufficient details	“Instructions on the method and frequency of the use of mouthwashes were written in a piece of paper by a person other than the researchers, placed in coded envelopes and given to participants”	Baseline values were not included and was not justified; “In the first visit after data registry, the baseline plaque index of subjects (not using any oral hygiene measure for the past 12-18h) was measured using Turesky-Modified Quigley-Hein”.	No other bias detected	Participants were not blinded	- “The investigator was blinded to the treatment plan & type of mouthwash used (single blind)”	“16 subjects were enrolled in the crossover study and allocated to all groups with washout period in between”
						- “The laboratory technician was unaware of the type of specimen (double blind)”
19- Vandana	Not described in sufficient details	“Test solutions were pre-dispensed in identical bottles for total subject masking”	Insufficient information to permit judgement	Due to the inclusion of a convenience sample	Not described in sufficient details	“All scorings were carried out by the same investigator who was unaware of the allocation of the mouthwash to the participants”	Insufficient reporting
et al. 2014
Reviewers’ assessment;		unclear risk of bias	high risk of bias	low risk of bias
