# Supplementary material for: The antiplaque/anticariogenic efficacy of Salvadora persica (Miswak) mouthrinse in comparison to that of chlorhexidine: a systematic review and meta-analysis
Source: BMC Oral Health. 2019 Apr 27;19:64. doi: 10.1186/s12903-019-0741-5 (PMC6486980; doi:10.1186/s12903-019-0741-5)
Supplement: Supplementary file 3 — Table S3. Characteristic of the included study; type of study, date, location, age group, sample size, frequency of intervention, duration, plaque index system used, means and standard deviations, amount and percentage of intervention, and P value. (XLSX 48 kb) [file 12903_2019_741_MOESM3_ESM.xlsx]

## Sheet: Sheet1
Table S3: Characteristics of the included studies
Name of Study	Type of Study	Date	Location	Age	Sample Size	Frequency of rinsing	Duration of study	PI System	Outcome measured	Mean ± standard deviation							% & amount of SP	Placebo used	% of CHX	P Value
										Salvadora persica		Chlorhexidine			Placebo
										Baseline	Results	Baseline		Results	Baseline	Results
1-Al-Bayaty et al. 2010	Double-blind, crossover study	*	College of Dentistry, University of Baghdad, Baghdad, Iraq	22Y	N=10	SP + placebo: 3/day for 90s CHX: 2/day for 90s	3-test periods of 5 days & washout period: 2 days	Silness & Loe (1964)	PS	*	1.48± 0.66	*		0.48± 0.55	*	2.07± 0.74	10% (10ml)	10ml distilled water	0.002	<0.001
					♂
					3
					3 groups;				BC	*
					G=10**
					G=10**
2-Bagchi et al. 2017	Double-blind, parallel RCT	*	Dept. of Public Health Dentistry, Lucknow, India	18–25Y	N=90	2/day for 60s	3 weeks	Turesky mod. of Quigley Hein PI (1970)	PS	1.52± 0.16	0.89± 0.13	1.35± 0.22	0.75± 0.08		1.40± 0.22	1.53± 0.26	7% (10ml)	Distilled water	0.002	<0.05
					3 groups;
					G=30				BC	*
3-Bassiouny et al. 2014	Blinded RCT	Sept. 2013-Mar. 2014	Qassim University, Qassim, Saudi Arabia	20–40Y	N=30	2/day	3 weeks	Löe H (1967)	PS	1.07± 0.52	0.35± 0.25	1.11± 0.41	0.24± 0.15				0.01	*	0.002	<0.05
					♀										*
					N=30										*
					♀
					3 groups;				BC	*
					G=10
4-Khalessi et al. 2004	Double-blind, crossover RCT	*	*	18-42Y		2/day for 20s	3 weeks & washout period: 8 weeks	Silness & Loe (1964)	PS G(1)	0.71± 0.32	0.57± 0.23	*			0.70± 0.17	0.65± 0.24	15 drops into 15ml of water	Vehicle control with all components except the SP extract	0.002	<0.05
					N=28
					(♂:13 ♀:15)				PS G(2)	0.91± 0.27	0.67± 0.36				0.83± 0.33	0.70± 0.35
					2 groups;
					G(1)=12				BC G(1)	SM:	SM:	*			SM:	SM:
										2.97± 4.99	0.79± 0.99				0.26± 0.62	1.05± 1.88
					G(2)=16
									BC G(2)	0.67± 1.91	0.24± 0.56				1.22± 2.45	1.31± 2.62
5-Rahmani et al. 2005	Single-blind RCT	1999-2000	Periodontal clinic of Mashhad Dental School, Iran	20-30Y		2/day for 60s	4 weeks	*	PS	1.31± 0.24	1.26± 0.25	1.28± 0.06	1.21± 0.07		1.19± 0.10	1.14± 0.11	7% (15ml)	15ml distilled water	0.002	0.05
					N=40
					(♂:18 ♀:22)
					(♂:18 ♀:22)
					4 groups;				BC	*
					G=10
6- Jaidka et al. 2014	RCT	*	*	7-14Y		SP: 2/day for 30s CHX + placebo: 2/day for 60s	4 weeks	Silness & Loe (1964)	PS		0.27± 0.04	0.46± 0.07	0.28± 0.04		0.41± 0.02	0.45± 0.04	7% (15ml)	Water	0.002	<0.05
										0.43±
										0.06
					N=40
					4 groups; G=10				BC	*
7- Gupta et al. 2017	Crossover RCT	*	Jaipur city, India	8-16Y		2/day for 60s	3-test periods of 10 days & washout period: 2 weeks	Löe H (1967)	PS G(1)	1.12± 0.34	0.76± 0.25	0.5± 0.17	0.24± 0.07		*		7% (150ml)	*	0.002	<0.001
					N=72
					3 groups;				PS G(2)	0.54± 0.2	0.41± 0.18	1.23± 0.44	0.57± 0.32
					G=24				PS G(3)	0.48± 0.09	0.27± 0.05	0.76± 0.29	0.44± 0.19
									BC	*
8- Deshmukh et al. 2017	Parallel RCT	*	Dept. of Public Health Dentistry, ACPM Dental College and Hospital, Dhule, , India	18-21Y		2/day for 60s	2 weeks	Silness & Loe (1964)	PS	0	0.04± 0.01	0	0.04± 0.07		*	*	7% (15ml)	*	0.002	<0.05
					N= 45
					(♂:21 ♀:24)
					3 groups; G=15				BC	*
9- Abdulbaqi et al. 2016	Double-blind, crossover RCT	Feb.-June 2015	Faculty of Dentistry, University of Malaya, Kuala Lumpur, Malaysia	25-40Y	N=14	2/day for 30s	24 hours & washout period: 6 days	Turesky mod. of Quigley Hein PI (1970)	PS	*	0.93± 0.37	*	1.32± 0.34		*	1.44 ±0.5	(15ml)	Distilled water	0.0012	<0.05
					(♂:13 ♀:1)
					(♂:13 ♀:1)
					3 groups; G=14**				BC	*
10-Prasad et al. 2015	Double-blind, parallel RCT	*	Dept. of Periodontics, MNR Dental College, Sangareddy, India	*		2/day for 60s	5 days	Quigley Hein PI (1962)	PS	2.35± 0.45	3.32± 0.42	2.47± 0.44	3.08± 0.40		2.39± 0.49	3.72± 0.64	7% (5ml)	Saline	0.002	<0.05
					N= 150
					3 groups; G=50				BC	*
11- Jauhari et al. 2015	Double-blind RCT	*	*	6-12Y		2/day	2 weeks	*	PS	*							(5mg)	Distilled water	*	<0.05
					N=52
					4 groups; G=13				BC	SM:	SM:	*	*		SM:	SM:
										2.61± 0.75	0.31± 0.75				2.38± 0.8	1.97± 0.8
12-Narayan et al. 2016	Double-blind, crossover RCT	*	*	>18Y		1/day for 24 hours as a 3-min rinse	Four 1-day trial & washout period: 28 days	Turesky mod. of Quigley Hein PI (1970)	PS	*	0.62± 0.15	*	0.58± 0.14		*		0.07	*	*	0.05
					N=30
					4 groups; G=30**				BC	*
13- Singh et al. 2012	Double-blind RCT	*	Dept. of Periodontology, Faculty of Dental Sciences, Medical University, India	21-26Y	N=48	2/day for 1 min	4 days	Turesky mod. Of Quigley Hein PI (1970)	PS	*	2.94± 0.12	*	2.69± 0.11		*	3.77± 0.05	7% (10ml)	Distilled water	0.002	<0.05
					(♂:20 ♀:28)
					4 groups; G=12				BC	*
14- Bhat et al. 2014	Double-blind, parallel RCT	*	Dept. of Public Health Dentistry, Darshan Dental College and Hospital, India	18-24Y		2/day for 1 month as a 1-min rinse	4 weeks	Turesky mod. Of Quigley Hein PI (1970)	PS	1.50± 0.32	0.78± 0.17	1.22± 0.25	0.68± 0.14		1.34± 0.48	1.46± 0.19	7% (10ml)	0.05% saline	0.002	<0.05
					N=72
					(♂:37 ♀:35)
					3 groups; G=24				BC	*
15-Bhate et al. 2015	RCT	*	Dept. of Periodontology and Implantology, Rangoonwala College of Dental Sciences and Research, India	20-50Y		2/day for 30s	3 weeks	Silness & Loe (1964)	PS	1.76± 0.40	1.01± 0.14	1.76± 0.60	0.15± 0.07		*		7% (15ml)	*	0.0012	<0.05
					N=152
					2 groups; G=76				BC	*
16- Hegazy et al. 2016	Blinded RCT	*	Pediatric Dental Clinic, Faculty of Dentistry, Mansoura University, Egypt	10-12Y	N=80	1/day at night	2 weeks	*	PS	*							0.5	Deionized water	*	<0.05
					4 groups; G=20				BC	SM:	SM:	*			SM:	SM:
										8.15± 2.17	5.34± 1.76				8.86± 3.18	8.23±2.20
										LB:	LB:				LB:	LB:
										2.03± 0.10	0.78± 0.86				2.05± 0.06	2.04±0.06
										LB:	LB:				LB:	LB:
										2.03± 0.10	0.78± 0.86				2.05± 0.06	2.04±0.06
17-Al-Dabbagh et al. 2016	RCT	Oct 2013 -Jan 2014	Zakho city, Kurdistan, Iraq	16-18Y		2/day for 3 mins	2 weeks	*	PS	*							*	Normal saline	*	<0.05
							2 weeks	*		*
					N=40
					(♂: 20 ♀:20)				BC	SM:	SM:	*			SM:	SM:
					4 groups; G=10					2.90± 1.10	1.20± 0.42				3.20± 0.79	2.40± 0.97
										LB:	LB:				LB:	LB:
										3.20± 0.79	1.30± 0.48				2.90± 1.10	2.0± 0.94
18- Ghasemi et al. 2014	Double-blind, crossover RCT	*	*	*		2/day for 30s	4 days & washout period: 10 days	Tureskymod. Quigley-Hein	PS (G1)	*	1.99±0.14	*	1.41±0.4		*	3.30±0.54	(10ml)	Normal saline	0.0012	0.001
					N=16				PS G(2)		1.99±0.14		1.57±0.21			3.30±0.54			0.002
					6 groups; G=16**				PS G(3)		1.99±0.14		1.65±0.4			3.30±0.54			0.0012
									BC	*
19- Vandana et al. 2014	Double-blind, active- controlled, parallel RCT	*	*	18-60Y	N=100	2/day for 30s	2 months	Tureskymod. Quigley-Hein	PS	2.16 ± 0.63	0.68 ± 0.43	2.26 ± 1.04	0.24 ± 0.44		*	*	7% (15ml)	*	0.0012	<0.001
					(♂: 61 ♀:39)
					2 groups; G=50				BC	*
Abbreviations: *: missing information, ♂: male, ♀: female, Y: years old, S: seconds, Dept.: department, RCT: randomized controlled trial, Mod.: modification, PS: mean plaque score, BC: mean bacterial count, MS: Mutans Streptococci, LB: Lactobacilli, SP: Salvadora persica, CHX: chlorhexidine, N: Total sample size, G: number of subjects in each group, **: N=G (i.e. cases = control) in some crossove…
