# Supplementary material for: The antiplaque/anticariogenic efficacy of Salvadora persica (Miswak) mouthrinse in comparison to that of chlorhexidine: a systematic review and meta-analysis
Source: BMC Oral Health. 2019 Apr 27;19:64. doi: 10.1186/s12903-019-0741-5 (PMC6486980; doi:10.1186/s12903-019-0741-5)
Supplement: Supplementary file 4 — Table S4. The inclusion and exclusion criteria of each study. (XLSX 36 kb) [file 12903_2019_741_MOESM4_ESM.xlsx]

## Sheet: Sheet1
	Table S4: Inclusion and exclusion criteria of each study
	1- Al-Bayaty et al. 2010	2-Bagchi et al. 2017	3-Bassiouny et al. 2014	4-Khalessi et al. 2004	5-Rahmani et al. 2005	6-Jaidka et al. 2014	7-Gupta et al. 2017	8-Deshmukh et al. 2017	9-Abdulbaqi et al. 2016	10-Prasad et al. 2015	11-Jauhari et al. 2015	12-Narayan et al. 2016	13-Singh et al. 2012	14-Bhat et al. 2014	15-Bhate et al. 2015	16-Hegazy et al. 2016	17-Al-Dabbagh et al. 2016	18-Ghasemi et al. 2014	19-Vandana et al. 2014
Minimum # of teeth	Ö	Ö	*	*	*	*	Ö	*	Ö	Ö	*	Ö	Ö	Ö	*	*	*	Ö	Ö
	20 teeth	20 teeth					12 gradable teeth		> 20 teeth	20 teeth with min. of 5 teeth		20 teeth	Min. of 25 scorable teeth	dentition of ≥20 teeth & a min. of 5 teeth per quadrant				Min. of 24 teeth	Min. of 24 scorable teeth
	X	X											X
	Wisdom teeth	Fully crowned teeth											>1 full coverage restoration
Systemic diseases	X	X	X	*	X	X	X	X	X	X	X	X	*	X	X	*	X	X	*
	Systemic diseases								Diseases or have heart valve replacement									Systemic disease affecting composition of saliva
	X
	Hepatitis or other liver diseases in the past 12M, or history of epilepsy, convulsions or fainting spells
Use of drugs	*	*	X	*	X	X	*	X	X	*	*	X	X	X	*	*	*	*	X
			In the last 6M		In the last 6M	In the last week		Compromising pharmacological history	Systemic/ topical NSAIDs in the last 4M			Drugs that alter normal gingival health	In the last 3M that might interfere with plaque formation	In the last 6M					In the last 3M
Use of Antibiotics (Ab)	X	X	X	X	X	X	*	X	X	*	X	X	X	X	X	*	X	X	X
	In the last week	In the last 3M	In the last 6M	During study	In the last 6M	In the last week		In the last 3M	In the last 4M or require prophylactic Ab		In the last 3M	In the last 3M	In the last 3M that might interfere with plaque formation	In the last 6M	In the last 90 days		In the last 2W		In the last 3M
															X
															Need of Ab premedication
Allergy or hypersensitivity	X	X	*	*	*	*	*	*	X	*	*	X	X	*	*	*	X	X	X
		SP or CHX							Mouth washes			Erythrosine or CHX	Mouthwashes				SP or toothpaste	CHX	Mouthwashes
Receiving treatment		X	X	X	X	X	*	X	X	*	X	*	*	X	*	*	*	*	*
	*	Perio ttt in the last 3M	Perio ttt in the last 3M	Any ttt from a dentist/ hygienist during study	Perio ttt in the last 3M	Ongoing ortho ttt		Prophylaxis in the last 6M	Ongoing ortho ttt		Any fluoride ttt in the last 2 weeks			Perio ttt in the last 3M
														X
														Prophylaxis in the last 6M
Antimicrobial agents		X	*	X	*	X	*	*	*	*	*	*	*	*	X	*	X	X	*
	*	Use of antiplaque/antigingivitis products		Use of other mouth washes		Use of such agents in the last week									Use of any form of herbal products in the last 90 days		Use of mouth washes in the last 2W	Use of oral antiseptic in the last 3M
															X
															Use of mouth rinse in the last 3M
Smoking	*	*	*	*	*	*	*	X	*	X	*	*	*	*	X	*	X	X	*
								Smokers or tobacco consumers		Smokers or tobacco chewers					Smoker or any form of smokless tobacco
Pregnant women	*	*	X	*	X	*	*	*	X	*	*	*	*	*	X	*	*	*	*
									Pregnant or intended to
Lactating women	*	*	*	*	*	*	*	*	X	*	*	*	*	*	*	*	*	*	*
Caries	*	*	*	*	*	Ö	*	*	X	*	*	X	X	*	*	Ö	Ö	*	X
						Caries free			Active caries			Cavitated teeth	Grossly carious teeth			>2 active proximal, or anterior caries, presence of filled teeth & history of extraction due to caries or bad OH habits	At least 2 carious teeth		Grossly carious teeth
Periodontal status	X	Ö	Ö	*	Ö	*	X	X	X	Ö	*	*	Ö	*	Ö	*	X	*	*
	Periodontal breakdown or pathological lesion	Lobene et al. modified gingival index (1.1-3)	At least 6 sites with chronic gingivitis (according to Armitage 1999)		At least 10 sites with chronic mild gingivitis		Early onset of periodontitis, ANUG or gross oral pathology.	Chronic or aggressive periodontitis	Periodontal disease	GI of <1			Good gingival health		Moderate-severe plaque-induced gingivitis
		X	X										X		X
		Destructive periodontal disease	Bone loss										Attachment loss of >2 mm		Non-plaque induced gingivitis or periodontitis
Periodontal pockets	*	*	X	*	X	*	*	*	*	*	*	X	X	*	*	*	*	X	*
			Pockets >3 mm		Pockets >3mm							Pockets >1.5mm	Pockets >5mm					Pockets >3mm
BOP	*	*	Ö	*	Ö	*	*	*	*	*	*	*	X	*	*	*	*	*	*
													Papilla bleeding index (PBI) > 30%
PI	*	Ö	*	*	*	*	*	*	*	*	*	*	*	*	*	*	*	Ö	*
		Turesky modified Quigley Hein of ³2																Max. score of 2 of Turesky modified Quigley Hein PI
OH habits						X	*	*	*	*	*	*	Ö	*	*	Ö	Ö	*	X
	*	*	*	*	*	Using any other OH measures other than routine brushing with dentifrices							Excellent OH			Bad OH habits	Brush regularly		Poor OH
													X
													Poor OH
Appliances	X	X	*	*	*	*	*	X	*	X	*	X	X	X	*	*	*	X	*
	Fixed, removable ortho or RPD	Ortho or RPD						Ortho or RPD		Ortho or prostho		Ortho & RPD	Fixed or removable ortho appliances or partial dentures	Ortho				Fixed or removable ortho appliances or fixed or RPD
Malalignment	Ö	X	*	*	*	*	*	X	*	X	*	*	*	X	*	*	*	*	*
	Good alignment	Severe												Severe
Others	*	*	*	*	*	Ö	Ö	Ö	*	*	Ö	*	*	Ö	*	*	*	X	*
						Children residing in the same area/conditions for > 2Y	Comparable socio-economic status	Residing in hostel of dental college			Children that agreed to comply with visit & procedures			Students willing to participate				Loss of follow-up
						X								X
						History of professionally applied topical fluoride								Students unable to comply with study appointment schedule
Abbreviations: X: excluded criteria,Ö: included criteria, *: missing information, BOP: bleeding on probing, SP: Salvadora persica, CHX: chlorhexidine, min.: minimum, max.: maximum, M: months, Y: years/years old, PI: plaque index, ANUG: acute nectrotizing ulcerative gingivitis, NSAIDs: non-steroidal anti-inflammatory drugs, OH: oral hygiene, Perio.: periodontal, Ortho.: orthodontic, ttt: treatment…
